# Supplementary material for: Expanding the Mutation Spectrum of Non-Syndromic Retinitis Pigmentosa in Consanguineous Pakistani Families: Unraveling Novel Pathogenic Variants in RP1, PDE6B, and PRCD Genes for Precision Diagnosis
Source: Genes (Basel). 2026 Apr 29;17(5):529. doi: 10.3390/genes17050529 (PMC13205176; doi:10.3390/genes17050529)
Supplement: Supplementary file 1 [file genes-17-00529-s001.zip]

Archive with 1 entries (1 files):
- genes-4212453-supplementary.pdf
